# Supplementary material for: NSUN6-mediated 5-methylcytosine modification of NDRG1 mRNA promotes radioresistance in cervical cancer
Source: Mol Cancer. 2024 Jul 5;23:139. doi: 10.1186/s12943-024-02055-2 (PMC11225205; doi:10.1186/s12943-024-02055-2)
Supplement: Supplementary file 5 — Supplementary Material 5 [file 12943_2024_2055_MOESM5_ESM.xlsx]

## Sheet: overlap genes
Differentially methylated RNA sites for: down.Sh_vs_NC Fold change cut-off: 2 P-value cut-off: 0.00001 Column A ~ E: the coordinates of the differentially methylated RNA sites in bed format, please ref http://genome.ucsc.edu/FAQ/FAQformat.html#format1. Column F: the length of the methylated RNA sites Column G ~ H: the transcript id and gene symbol of differentially methylated RNA. Column I ~ L: t…
	down.Sh_vs_NC differentially methylated RNA sites
bed format information of differentially methylated RNA sites					differentially methylated RNA			comparison information				Annotations
chrom	txStart	txEnd	PeakID	score	Peak_length	transcript_id	GeneName	Foldchange	P_value	FDR	Regulation	GeneID	Synonyms	dbXrefs	description	Pathway	GO_CC	GO_MF	GO_BP	gene_id	logFC	logCPM	F	regulation	Sh-1.Input	Sh-2.Input	Sh-3.Input	NC-1.Input	NC-2.Input	NC-3.Input	Sh-1.Input	Sh-2.Input	Sh-3.Input	NC-1.Input	NC-2.Input	NC-3.Input	gene_name	gene_biotype	GeneID	Synonyms	dbXrefs	description	Pathway	GO_CC	GO_MF	GO_BP
chr8	134269019	134269106	diffreps_peak_312202	9.53463	87	NM_006096	NDRG1	4.36305	2.91993e-10	1.33555e-07	down	10397	CAP43|CMT4D|DRG-1|DRG1|GC4|HMSNL|NDR1|NMSL|PROXY1|RIT42|RTP|TARG1|TDD5	MIM:605262|HGNC:HGNC:7679|Ensembl:ENSG00000104419|HPRD:05586|Vega:OTTHUMG00000164441	N-myc downstream regulated 1		GO:0005886(plasma membrane)//GO:0043209(myelin sheath)//GO:0005874(microtubule)//GO:0055038(recycling endosome membrane)//GO:0048471(perinuclear region of cytoplasm)//GO:0005829(cytosol)//GO:0005813(centrosome)//GO:0070062(extracellular exosome)//GO:0015630(microtubule cytoskeleton)//GO:0005913(cell-cell adherens junction)//GO:0005634(nucleus)//GO:0005737(cytoplasm)	GO:0045296(cadherin binding)//GO:0043015(gamma-tubulin binding)//GO:0008017(microtubule binding)//GO:0005515(protein binding)//GO:0017137(Rab GTPase binding)	GO:0030330(DNA damage response, signal transduction by p53 class mediator)//GO:0090232(positive regulation of spindle checkpoint)//GO:0045576(mast cell activation)//GO:0071456(cellular response to hypoxia)//GO:0042127(regulation of cell proliferation)//GO:0032287(peripheral nervous system myelin maintenance)//GO:0010038(response to metal ion)//GO:0008285(negative regulation of cell proliferation)	ENSG00000104419	-2.3053	8.47422	1802.72	down	2086	1840	1799	8722	6402	9236	6.93912	6.88557	6.89267	9.20186	9.1811	9.24656	NDRG1	protein_coding	10397	CAP43|CMT4D|DRG-1|DRG1|GC4|HMSNL|NDR1|NMSL|PROXY1|RIT42|RTP|TARG1|TDD5	MIM:605262|HGNC:HGNC:7679|Ensembl:ENSG00000104419|HPRD:05586|Vega:OTTHUMG00000164441	N-myc downstream regulated 1		GO:0005886(plasma membrane)//GO:0043209(myelin sheath)//GO:0005874(microtubule)//GO:0055038(recycling endosome membrane)//GO:0048471(perinuclear region of cytoplasm)//GO:0005829(cytosol)//GO:0005813(centrosome)//GO:0070062(extracellular exosome)//GO:0015630(microtubule cytoskeleton)//GO:0005913(cell-cell adherens junction)//GO:0005634(nucleus)//GO:0005737(cytoplasm)	GO:0045296(cadherin binding)//GO:0043015(gamma-tubulin binding)//GO:0008017(microtubule binding)//GO:0005515(protein binding)//GO:0017137(Rab GTPase binding)	GO:0030330(DNA damage response, signal transduction by p53 class mediator)//GO:0090232(positive regulation of spindle checkpoint)//GO:0045576(mast cell activation)//GO:0071456(cellular response to hypoxia)//GO:0042127(regulation of cell proliferation)//GO:0032287(peripheral nervous system myelin maintenance)//GO:0010038(response to metal ion)//GO:0008285(negative regulation of cell proliferation)
chr8	134270608	134270669	diffreps_peak_312203	7.6093	61	NM_006096	NDRG1	2.92528	2.45867e-08	1.09969e-06	down	10397	CAP43|CMT4D|DRG-1|DRG1|GC4|HMSNL|NDR1|NMSL|PROXY1|RIT42|RTP|TARG1|TDD5	MIM:605262|HGNC:HGNC:7679|Ensembl:ENSG00000104419|HPRD:05586|Vega:OTTHUMG00000164441	N-myc downstream regulated 1		GO:0005886(plasma membrane)//GO:0043209(myelin sheath)//GO:0005874(microtubule)//GO:0055038(recycling endosome membrane)//GO:0048471(perinuclear region of cytoplasm)//GO:0005829(cytosol)//GO:0005813(centrosome)//GO:0070062(extracellular exosome)//GO:0015630(microtubule cytoskeleton)//GO:0005913(cell-cell adherens junction)//GO:0005634(nucleus)//GO:0005737(cytoplasm)	GO:0045296(cadherin binding)//GO:0043015(gamma-tubulin binding)//GO:0008017(microtubule binding)//GO:0005515(protein binding)//GO:0017137(Rab GTPase binding)	GO:0030330(DNA damage response, signal transduction by p53 class mediator)//GO:0090232(positive regulation of spindle checkpoint)//GO:0045576(mast cell activation)//GO:0071456(cellular response to hypoxia)//GO:0042127(regulation of cell proliferation)//GO:0032287(peripheral nervous system myelin maintenance)//GO:0010038(response to metal ion)//GO:0008285(negative regulation of cell proliferation)	ENSG00000104419	-2.3053	8.47422	1802.72	down	2086	1840	1799	8722	6402	9236	6.93912	6.88557	6.89267	9.20186	9.1811	9.24656	NDRG1	protein_coding	10397	CAP43|CMT4D|DRG-1|DRG1|GC4|HMSNL|NDR1|NMSL|PROXY1|RIT42|RTP|TARG1|TDD5	MIM:605262|HGNC:HGNC:7679|Ensembl:ENSG00000104419|HPRD:05586|Vega:OTTHUMG00000164441	N-myc downstream regulated 1		GO:0005886(plasma membrane)//GO:0043209(myelin sheath)//GO:0005874(microtubule)//GO:0055038(recycling endosome membrane)//GO:0048471(perinuclear region of cytoplasm)//GO:0005829(cytosol)//GO:0005813(centrosome)//GO:0070062(extracellular exosome)//GO:0015630(microtubule cytoskeleton)//GO:0005913(cell-cell adherens junction)//GO:0005634(nucleus)//GO:0005737(cytoplasm)	GO:0045296(cadherin binding)//GO:0043015(gamma-tubulin binding)//GO:0008017(microtubule binding)//GO:0005515(protein binding)//GO:0017137(Rab GTPase binding)	GO:0030330(DNA damage response, signal transduction by p53 class mediator)//GO:0090232(positive regulation of spindle checkpoint)//GO:0045576(mast cell activation)//GO:0071456(cellular response to hypoxia)//GO:0042127(regulation of cell proliferation)//GO:0032287(peripheral nervous system myelin maintenance)//GO:0010038(response to metal ion)//GO:0008285(negative regulation of cell proliferation)
chr8	134250941	134251340	diffreps_peak_312197	6.53651	399	NM_006096	NDRG1	2.97493	2.90728e-07	6.86464e-06	down	10397	CAP43|CMT4D|DRG-1|DRG1|GC4|HMSNL|NDR1|NMSL|PROXY1|RIT42|RTP|TARG1|TDD5	MIM:605262|HGNC:HGNC:7679|Ensembl:ENSG00000104419|HPRD:05586|Vega:OTTHUMG00000164441	N-myc downstream regulated 1		GO:0005886(plasma membrane)//GO:0043209(myelin sheath)//GO:0005874(microtubule)//GO:0055038(recycling endosome membrane)//GO:0048471(perinuclear region of cytoplasm)//GO:0005829(cytosol)//GO:0005813(centrosome)//GO:0070062(extracellular exosome)//GO:0015630(microtubule cytoskeleton)//GO:0005913(cell-cell adherens junction)//GO:0005634(nucleus)//GO:0005737(cytoplasm)	GO:0045296(cadherin binding)//GO:0043015(gamma-tubulin binding)//GO:0008017(microtubule binding)//GO:0005515(protein binding)//GO:0017137(Rab GTPase binding)	GO:0030330(DNA damage response, signal transduction by p53 class mediator)//GO:0090232(positive regulation of spindle checkpoint)//GO:0045576(mast cell activation)//GO:0071456(cellular response to hypoxia)//GO:0042127(regulation of cell proliferation)//GO:0032287(peripheral nervous system myelin maintenance)//GO:0010038(response to metal ion)//GO:0008285(negative regulation of cell proliferation)	ENSG00000104419	-2.3053	8.47422	1802.72	down	2086	1840	1799	8722	6402	9236	6.93912	6.88557	6.89267	9.20186	9.1811	9.24656	NDRG1	protein_coding	10397	CAP43|CMT4D|DRG-1|DRG1|GC4|HMSNL|NDR1|NMSL|PROXY1|RIT42|RTP|TARG1|TDD5	MIM:605262|HGNC:HGNC:7679|Ensembl:ENSG00000104419|HPRD:05586|Vega:OTTHUMG00000164441	N-myc downstream regulated 1		GO:0005886(plasma membrane)//GO:0043209(myelin sheath)//GO:0005874(microtubule)//GO:0055038(recycling endosome membrane)//GO:0048471(perinuclear region of cytoplasm)//GO:0005829(cytosol)//GO:0005813(centrosome)//GO:0070062(extracellular exosome)//GO:0015630(microtubule cytoskeleton)//GO:0005913(cell-cell adherens junction)//GO:0005634(nucleus)//GO:0005737(cytoplasm)	GO:0045296(cadherin binding)//GO:0043015(gamma-tubulin binding)//GO:0008017(microtubule binding)//GO:0005515(protein binding)//GO:0017137(Rab GTPase binding)	GO:0030330(DNA damage response, signal transduction by p53 class mediator)//GO:0090232(positive regulation of spindle checkpoint)//GO:0045576(mast cell activation)//GO:0071456(cellular response to hypoxia)//GO:0042127(regulation of cell proliferation)//GO:0032287(peripheral nervous system myelin maintenance)//GO:0010038(response to metal ion)//GO:0008285(negative regulation of cell proliferation)
chr8	134250721	134250920	diffreps_peak_312196	10.0695	199	NM_006096	NDRG1	3.63811	8.52204e-11	5.35004e-08	down	10397	CAP43|CMT4D|DRG-1|DRG1|GC4|HMSNL|NDR1|NMSL|PROXY1|RIT42|RTP|TARG1|TDD5	MIM:605262|HGNC:HGNC:7679|Ensembl:ENSG00000104419|HPRD:05586|Vega:OTTHUMG00000164441	N-myc downstream regulated 1		GO:0005886(plasma membrane)//GO:0043209(myelin sheath)//GO:0005874(microtubule)//GO:0055038(recycling endosome membrane)//GO:0048471(perinuclear region of cytoplasm)//GO:0005829(cytosol)//GO:0005813(centrosome)//GO:0070062(extracellular exosome)//GO:0015630(microtubule cytoskeleton)//GO:0005913(cell-cell adherens junction)//GO:0005634(nucleus)//GO:0005737(cytoplasm)	GO:0045296(cadherin binding)//GO:0043015(gamma-tubulin binding)//GO:0008017(microtubule binding)//GO:0005515(protein binding)//GO:0017137(Rab GTPase binding)	GO:0030330(DNA damage response, signal transduction by p53 class mediator)//GO:0090232(positive regulation of spindle checkpoint)//GO:0045576(mast cell activation)//GO:0071456(cellular response to hypoxia)//GO:0042127(regulation of cell proliferation)//GO:0032287(peripheral nervous system myelin maintenance)//GO:0010038(response to metal ion)//GO:0008285(negative regulation of cell proliferation)	ENSG00000104419	-2.3053	8.47422	1802.72	down	2086	1840	1799	8722	6402	9236	6.93912	6.88557	6.89267	9.20186	9.1811	9.24656	NDRG1	protein_coding	10397	CAP43|CMT4D|DRG-1|DRG1|GC4|HMSNL|NDR1|NMSL|PROXY1|RIT42|RTP|TARG1|TDD5	MIM:605262|HGNC:HGNC:7679|Ensembl:ENSG00000104419|HPRD:05586|Vega:OTTHUMG00000164441	N-myc downstream regulated 1		GO:0005886(plasma membrane)//GO:0043209(myelin sheath)//GO:0005874(microtubule)//GO:0055038(recycling endosome membrane)//GO:0048471(perinuclear region of cytoplasm)//GO:0005829(cytosol)//GO:0005813(centrosome)//GO:0070062(extracellular exosome)//GO:0015630(microtubule cytoskeleton)//GO:0005913(cell-cell adherens junction)//GO:0005634(nucleus)//GO:0005737(cytoplasm)	GO:0045296(cadherin binding)//GO:0043015(gamma-tubulin binding)//GO:0008017(microtubule binding)//GO:0005515(protein binding)//GO:0017137(Rab GTPase binding)	GO:0030330(DNA damage response, signal transduction by p53 class mediator)//GO:0090232(positive regulation of spindle checkpoint)//GO:0045576(mast cell activation)//GO:0071456(cellular response to hypoxia)//GO:0042127(regulation of cell proliferation)//GO:0032287(peripheral nervous system myelin maintenance)//GO:0010038(response to metal ion)//GO:0008285(negative regulation of cell proliferation)
chr3	122251781	122252140	diffreps_peak_236584	7.22339	359	NM_001146106	PARP9	4.67145	5.97879e-08	2.0206e-06	down	83666	ARTD9|BAL|BAL1|MGC:7868	MIM:612065|HGNC:HGNC:24118|Ensembl:ENSG00000138496|HPRD:10686|Vega:OTTHUMG00000159522	poly(ADP-ribose) polymerase family member 9		GO:0016020(membrane)//GO:0005829(cytosol)//GO:0005739(mitochondrion)//GO:0005654(nucleoplasm)//GO:0005634(nucleus)//GO:0005737(cytoplasm)	GO:0005515(protein binding)//GO:0003950(NAD+ ADP-ribosyltransferase activity)	GO:0006302(double-strand break repair)//GO:0008152(metabolic process)//GO:0060330(regulation of response to interferon-gamma)//GO:0016477(cell migration)	ENSG00000138496	-1.84575	8.02146	1053.09	down	1884	1749	1770	5723	4379	6654	6.79235	6.81248	6.86925	8.59415	8.63334	8.77364	PARP9	protein_coding	83666	ARTD9|BAL|BAL1|MGC:7868	MIM:612065|HGNC:HGNC:24118|Ensembl:ENSG00000138496|HPRD:10686|Vega:OTTHUMG00000159522	poly(ADP-ribose) polymerase family member 9		GO:0016020(membrane)//GO:0005829(cytosol)//GO:0005739(mitochondrion)//GO:0005654(nucleoplasm)//GO:0005634(nucleus)//GO:0005737(cytoplasm)	GO:0005515(protein binding)//GO:0003950(NAD+ ADP-ribosyltransferase activity)	GO:0006302(double-strand break repair)//GO:0008152(metabolic process)//GO:0060330(regulation of response to interferon-gamma)//GO:0016477(cell migration)
chr20	35580021	35580246	diffreps_peak_201147	8.29852	225	NM_015474	SAMHD1	4.41369	5.02901e-09	4.47103e-07	down	25939	CHBL2|DCIP|HDDC1|MOP-5|SBBI88	MIM:606754|HGNC:HGNC:15925|HPRD:08418	SAM domain and HD domain 1		GO:0005622(intracellular)//GO:0005886(plasma membrane)//GO:0005634(nucleus)//GO:0005654(nucleoplasm)	GO:0003676(nucleic acid binding)//GO:0008270(zinc ion binding)//GO:0003723(RNA binding)//GO:0032567(dGTP binding)//GO:0008832(dGTPase activity)//GO:0005515(protein binding)	GO:0045088(regulation of innate immune response)//GO:0051289(protein homotetramerization)//GO:0060337(type I interferon signaling pathway)//GO:0006203(dGTP catabolic process)//GO:0019221(cytokine-mediated signaling pathway)//GO:0051607(defense response to virus)//GO:0046061(dATP catabolic process)//GO:0006955(immune response)	ENSG00000101347	-1.65991	7.03329	579.858	down	1119	1010	888	2937	2232	3005	6.04196	6.02158	5.87578	7.6322	7.66155	7.62732	SAMHD1	protein_coding	25939	CHBL2|DCIP|HDDC1|MOP-5|SBBI88	MIM:606754|HGNC:HGNC:15925|HPRD:08418	SAM domain and HD domain 1		GO:0005622(intracellular)//GO:0005886(plasma membrane)//GO:0005634(nucleus)//GO:0005654(nucleoplasm)	GO:0003676(nucleic acid binding)//GO:0008270(zinc ion binding)//GO:0003723(RNA binding)//GO:0032567(dGTP binding)//GO:0008832(dGTPase activity)//GO:0005515(protein binding)	GO:0045088(regulation of innate immune response)//GO:0051289(protein homotetramerization)//GO:0060337(type I interferon signaling pathway)//GO:0006203(dGTP catabolic process)//GO:0019221(cytokine-mediated signaling pathway)//GO:0051607(defense response to virus)//GO:0046061(dATP catabolic process)//GO:0006955(immune response)
chr3	122283184	122283460	diffreps_peak_236596	5.83573	276	NM_138287	DTX3L	2.54817	1.45971e-06	2.54785e-05	down	151636	BBAP	MIM:613143|HGNC:HGNC:30323|Ensembl:ENSG00000163840|HPRD:16843|Vega:OTTHUMG00000159524	deltex 3 like, E3 ubiquitin ligase	hsa04330(Notch signaling pathway)	GO:0005654(nucleoplasm)//GO:0005634(nucleus)//GO:0005737(cytoplasm)	GO:0016874(ligase activity)//GO:0004842(ubiquitin-protein transferase activity)//GO:0008270(zinc ion binding)//GO:0005515(protein binding)//GO:0042393(histone binding)	GO:0006302(double-strand break repair)//GO:0010390(histone monoubiquitination)//GO:0006974(cellular response to DNA damage stimulus)	ENSG00000163840	-1.56943	8.42354	874.837	down	3083	2763	2439	7765	5685	7643	7.5022	7.47155	7.33133	9.03423	9.00978	8.9735	DTX3L	protein_coding	151636	BBAP	MIM:613143|HGNC:HGNC:30323|Ensembl:ENSG00000163840|HPRD:16843|Vega:OTTHUMG00000159524	deltex 3 like, E3 ubiquitin ligase	hsa04330(Notch signaling pathway)	GO:0005654(nucleoplasm)//GO:0005634(nucleus)//GO:0005737(cytoplasm)	GO:0016874(ligase activity)//GO:0004842(ubiquitin-protein transferase activity)//GO:0008270(zinc ion binding)//GO:0005515(protein binding)//GO:0042393(histone binding)	GO:0006302(double-strand break repair)//GO:0010390(histone monoubiquitination)//GO:0006974(cellular response to DNA damage stimulus)
chr3	122284705	122284720	diffreps_peak_236597	8.26799	15	NM_138287	DTX3L	4.82442	5.39528e-09	4.67785e-07	down	151636	BBAP	MIM:613143|HGNC:HGNC:30323|Ensembl:ENSG00000163840|HPRD:16843|Vega:OTTHUMG00000159524	deltex 3 like, E3 ubiquitin ligase	hsa04330(Notch signaling pathway)	GO:0005654(nucleoplasm)//GO:0005634(nucleus)//GO:0005737(cytoplasm)	GO:0016874(ligase activity)//GO:0004842(ubiquitin-protein transferase activity)//GO:0008270(zinc ion binding)//GO:0005515(protein binding)//GO:0042393(histone binding)	GO:0006302(double-strand break repair)//GO:0010390(histone monoubiquitination)//GO:0006974(cellular response to DNA damage stimulus)	ENSG00000163840	-1.56943	8.42354	874.837	down	3083	2763	2439	7765	5685	7643	7.5022	7.47155	7.33133	9.03423	9.00978	8.9735	DTX3L	protein_coding	151636	BBAP	MIM:613143|HGNC:HGNC:30323|Ensembl:ENSG00000163840|HPRD:16843|Vega:OTTHUMG00000159524	deltex 3 like, E3 ubiquitin ligase	hsa04330(Notch signaling pathway)	GO:0005654(nucleoplasm)//GO:0005634(nucleus)//GO:0005737(cytoplasm)	GO:0016874(ligase activity)//GO:0004842(ubiquitin-protein transferase activity)//GO:0008270(zinc ion binding)//GO:0005515(protein binding)//GO:0042393(histone binding)	GO:0006302(double-strand break repair)//GO:0010390(histone monoubiquitination)//GO:0006974(cellular response to DNA damage stimulus)
chr10	74035261	74035500	diffreps_peak_37377	7.04705	239	NM_019058	DDIT4	2.20262	8.97328e-08	2.74964e-06	down	54541	Dig2|REDD-1|REDD1	MIM:607729|HGNC:HGNC:24944|Ensembl:ENSG00000168209|HPRD:09662|Vega:OTTHUMG00000183961	DNA damage inducible transcript 4	hsa04150(mTOR signaling pathway)//hsa04151(PI3K-Akt signaling pathway)//hsa05206(MicroRNAs in cancer)	GO:0005622(intracellular)//GO:0005739(mitochondrion)//GO:0005737(cytoplasm)//GO:0005829(cytosol)	GO:0071889(14-3-3 protein binding)	GO:0072593(reactive oxygen species metabolic process)//GO:0051607(defense response to virus)//GO:1901216(positive regulation of neuron death)//GO:0007420(brain development)//GO:0001666(response to hypoxia)//GO:0010467(gene expression)//GO:0008283(cell proliferation)//GO:0042771(intrinsic apoptotic signaling pathway in response to DNA damage by p53 class mediator)//GO:0043241(protein complex disas…	ENSG00000168209	-1.26576	7.48787	424.338	down	1815	1634	1592	3831	2912	3635	6.73858	6.71448	6.71652	8.01534	8.04499	7.90174	DDIT4	protein_coding	54541	Dig2|REDD-1|REDD1	MIM:607729|HGNC:HGNC:24944|Ensembl:ENSG00000168209|HPRD:09662|Vega:OTTHUMG00000183961	DNA damage inducible transcript 4	hsa04150(mTOR signaling pathway)//hsa04151(PI3K-Akt signaling pathway)//hsa05206(MicroRNAs in cancer)	GO:0005622(intracellular)//GO:0005739(mitochondrion)//GO:0005737(cytoplasm)//GO:0005829(cytosol)	GO:0071889(14-3-3 protein binding)	GO:0072593(reactive oxygen species metabolic process)//GO:0051607(defense response to virus)//GO:1901216(positive regulation of neuron death)//GO:0007420(brain development)//GO:0001666(response to hypoxia)//GO:0010467(gene expression)//GO:0008283(cell proliferation)//GO:0042771(intrinsic apoptotic signaling pathway in response to DNA damage by p53 class mediator)//GO:0043241(protein complex disas…
chr19	15164543	15164769	diffreps_peak_164121	11.7442	226	NM_012114	CASP14	3.12745	1.80231e-12	4.66554e-09	down	23581	-	MIM:605848|HGNC:HGNC:1502|Ensembl:ENSG00000105141|HPRD:05788|Vega:OTTHUMG00000183205	caspase 14		GO:0045095(keratin filament)//GO:0005634(nucleus)//GO:0005737(cytoplasm)//GO:0070062(extracellular exosome)	GO:0005515(protein binding)//GO:0004197(cysteine-type endopeptidase activity)//GO:0097153(cysteine-type endopeptidase activity involved in apoptotic process)	GO:0006508(proteolysis)//GO:0070268(cornification)//GO:0006915(apoptotic process)//GO:0008544(epidermis development)//GO:0031424(keratinization)	ENSG00000105141	-1.08999	5.02058	83.7845	down	298	337	353	651	427	757	4.14126	4.44402	4.54992	5.46203	5.27958	5.64125	CASP14	protein_coding	23581	-	MIM:605848|HGNC:HGNC:1502|Ensembl:ENSG00000105141|HPRD:05788|Vega:OTTHUMG00000183205	caspase 14		GO:0045095(keratin filament)//GO:0005634(nucleus)//GO:0005737(cytoplasm)//GO:0070062(extracellular exosome)	GO:0005515(protein binding)//GO:0004197(cysteine-type endopeptidase activity)//GO:0097153(cysteine-type endopeptidase activity involved in apoptotic process)	GO:0006508(proteolysis)//GO:0070268(cornification)//GO:0006915(apoptotic process)//GO:0008544(epidermis development)//GO:0031424(keratinization)
chr1	159019221	159019389	diffreps_peak_23513	6.46517	168	NM_005531	IFI16	2.69916	3.42631e-07	7.8594e-06	down	3428	IFNGIP1|PYHIN2	MIM:147586|HGNC:HGNC:5395|Ensembl:ENSG00000163565|HPRD:00969|Vega:OTTHUMG00000037108	interferon, gamma-inducible protein 16		GO:0016020(membrane)//GO:0005829(cytosol)//GO:0016607(nuclear speck)//GO:0005730(nucleolus)//GO:0005654(nucleoplasm)//GO:0005634(nucleus)//GO:0005737(cytoplasm)	GO:0001047(core promoter binding)//GO:0000978(RNA polymerase II core promoter proximal region sequence-specific DNA binding)//GO:0042802(identical protein binding)//GO:0001078(transcriptional repressor activity, RNA polymerase II core promoter proximal region sequence-specific binding)//GO:0008134(transcription factor binding)//GO:0044822(poly(A) RNA binding)//GO:0005515(protein binding)//GO:0003…	GO:0006914(autophagy)//GO:0006351(transcription, DNA-templated)//GO:0030097(hemopoiesis)//GO:0000122(negative regulation of transcription from RNA polymerase II promoter)//GO:0032731(positive regulation of interleukin-1 beta production)//GO:0040029(regulation of gene expression, epigenetic)//GO:0045824(negative regulation of innate immune response)//GO:0032481(positive regulation of type I interf…	ENSG00000163565	-1.20672	9.26528	633.997	down	6316	5818	5636	12509	9243	13601	8.53632	8.54526	8.53903	9.72199	9.71084	9.80483	IFI16	protein_coding	3428	IFNGIP1|PYHIN2	MIM:147586|HGNC:HGNC:5395|Ensembl:ENSG00000163565|HPRD:00969|Vega:OTTHUMG00000037108	interferon, gamma-inducible protein 16		GO:0016020(membrane)//GO:0005829(cytosol)//GO:0016607(nuclear speck)//GO:0005730(nucleolus)//GO:0005654(nucleoplasm)//GO:0005634(nucleus)//GO:0005737(cytoplasm)	GO:0001047(core promoter binding)//GO:0000978(RNA polymerase II core promoter proximal region sequence-specific DNA binding)//GO:0042802(identical protein binding)//GO:0001078(transcriptional repressor activity, RNA polymerase II core promoter proximal region sequence-specific binding)//GO:0008134(transcription factor binding)//GO:0044822(poly(A) RNA binding)//GO:0005515(protein binding)//GO:0003…	GO:0006914(autophagy)//GO:0006351(transcription, DNA-templated)//GO:0030097(hemopoiesis)//GO:0000122(negative regulation of transcription from RNA polymerase II promoter)//GO:0032731(positive regulation of interleukin-1 beta production)//GO:0040029(regulation of gene expression, epigenetic)//GO:0045824(negative regulation of innate immune response)//GO:0032481(positive regulation of type I interf…
chr1	159021468	159021560	diffreps_peak_23514	7.11261	92	NM_005531	IFI16	3.30198	7.71588e-08	2.44819e-06	down	3428	IFNGIP1|PYHIN2	MIM:147586|HGNC:HGNC:5395|Ensembl:ENSG00000163565|HPRD:00969|Vega:OTTHUMG00000037108	interferon, gamma-inducible protein 16		GO:0016020(membrane)//GO:0005829(cytosol)//GO:0016607(nuclear speck)//GO:0005730(nucleolus)//GO:0005654(nucleoplasm)//GO:0005634(nucleus)//GO:0005737(cytoplasm)	GO:0001047(core promoter binding)//GO:0000978(RNA polymerase II core promoter proximal region sequence-specific DNA binding)//GO:0042802(identical protein binding)//GO:0001078(transcriptional repressor activity, RNA polymerase II core promoter proximal region sequence-specific binding)//GO:0008134(transcription factor binding)//GO:0044822(poly(A) RNA binding)//GO:0005515(protein binding)//GO:0003…	GO:0006914(autophagy)//GO:0006351(transcription, DNA-templated)//GO:0030097(hemopoiesis)//GO:0000122(negative regulation of transcription from RNA polymerase II promoter)//GO:0032731(positive regulation of interleukin-1 beta production)//GO:0040029(regulation of gene expression, epigenetic)//GO:0045824(negative regulation of innate immune response)//GO:0032481(positive regulation of type I interf…	ENSG00000163565	-1.20672	9.26528	633.997	down	6316	5818	5636	12509	9243	13601	8.53632	8.54526	8.53903	9.72199	9.71084	9.80483	IFI16	protein_coding	3428	IFNGIP1|PYHIN2	MIM:147586|HGNC:HGNC:5395|Ensembl:ENSG00000163565|HPRD:00969|Vega:OTTHUMG00000037108	interferon, gamma-inducible protein 16		GO:0016020(membrane)//GO:0005829(cytosol)//GO:0016607(nuclear speck)//GO:0005730(nucleolus)//GO:0005654(nucleoplasm)//GO:0005634(nucleus)//GO:0005737(cytoplasm)	GO:0001047(core promoter binding)//GO:0000978(RNA polymerase II core promoter proximal region sequence-specific DNA binding)//GO:0042802(identical protein binding)//GO:0001078(transcriptional repressor activity, RNA polymerase II core promoter proximal region sequence-specific binding)//GO:0008134(transcription factor binding)//GO:0044822(poly(A) RNA binding)//GO:0005515(protein binding)//GO:0003…	GO:0006914(autophagy)//GO:0006351(transcription, DNA-templated)//GO:0030097(hemopoiesis)//GO:0000122(negative regulation of transcription from RNA polymerase II promoter)//GO:0032731(positive regulation of interleukin-1 beta production)//GO:0040029(regulation of gene expression, epigenetic)//GO:0045824(negative regulation of innate immune response)//GO:0032481(positive regulation of type I interf…
chr2	231408441	231408900	diffreps_peak_194644	7.38102	459	NM_001080391	SP100	6.55432	4.1589e-08	1.5598e-06	down	6672	lysp100b	MIM:604585|HGNC:HGNC:11206|Ensembl:ENSG00000067066|HPRD:06844|Vega:OTTHUMG00000133203	SP100 nuclear antigen	hsa05168(Herpes simplex infection)//hsa05203(Viral carcinogenesis)	GO:0034399(nuclear periphery)//GO:0000784(nuclear chromosome, telomeric region)//GO:0030870(Mre11 complex)//GO:0016605(PML body)//GO:0005730(nucleolus)//GO:0005654(nucleoplasm)//GO:0005634(nucleus)//GO:0005737(cytoplasm)	GO:0019900(kinase binding)//GO:0008270(zinc ion binding)//GO:0019904(protein domain specific binding)//GO:0005125(cytokine activity)//GO:0042803(protein homodimerization activity)//GO:0070087(chromo shadow domain binding)//GO:0042802(identical protein binding)//GO:0008134(transcription factor binding)//GO:0003714(transcription corepressor activity)//GO:0005515(protein binding)//GO:0003677(DNA bin…	GO:0045765(regulation of angiogenesis)//GO:0044267(cellular protein metabolic process)//GO:0000122(negative regulation of transcription from RNA polymerase II promoter)//GO:0043687(post-translational protein modification)//GO:0046826(negative regulation of protein export from nucleus)//GO:0048384(retinoic acid receptor signaling pathway)//GO:0045893(positive regulation of transcription, DNA-templ…	ENSG00000067066	-1.33131	7.15639	403.589	down	1415	1239	1228	3110	2175	3133	6.37993	6.31584	6.34254	7.71471	7.62425	7.68746	SP100	protein_coding	6672	lysp100b	MIM:604585|HGNC:HGNC:11206|Ensembl:ENSG00000067066|HPRD:06844|Vega:OTTHUMG00000133203	SP100 nuclear antigen	hsa05168(Herpes simplex infection)//hsa05203(Viral carcinogenesis)	GO:0034399(nuclear periphery)//GO:0000784(nuclear chromosome, telomeric region)//GO:0030870(Mre11 complex)//GO:0016605(PML body)//GO:0005730(nucleolus)//GO:0005654(nucleoplasm)//GO:0005634(nucleus)//GO:0005737(cytoplasm)	GO:0019900(kinase binding)//GO:0008270(zinc ion binding)//GO:0019904(protein domain specific binding)//GO:0005125(cytokine activity)//GO:0042803(protein homodimerization activity)//GO:0070087(chromo shadow domain binding)//GO:0042802(identical protein binding)//GO:0008134(transcription factor binding)//GO:0003714(transcription corepressor activity)//GO:0005515(protein binding)//GO:0003677(DNA bin…	GO:0045765(regulation of angiogenesis)//GO:0044267(cellular protein metabolic process)//GO:0000122(negative regulation of transcription from RNA polymerase II promoter)//GO:0043687(post-translational protein modification)//GO:0046826(negative regulation of protein export from nucleus)//GO:0048384(retinoic acid receptor signaling pathway)//GO:0045893(positive regulation of transcription, DNA-templ…

## Sheet: gene list
mRNA-seq	m5C-seq	DDR	mRNA|m5C	mRNA|DDR	m5C|DDR	mRNA|m5C|DDR
SPRY3	ACSBG1	TP53	VPS37D	RPA4	PHF21A	NDRG1
CAPN3	GAGE12D	CHEK2	PRSS3	IRF7	SMC6	PARP9
C21orf88	MYOCD	ATM	WSCD2	MAP2K6	TRIP12	SAMHD1
RNF224	C12orf65	PARP1	TLX1	EGLN3	THOC5	DTX3L
PROC	MPP2	BRCA1	SAMD11	ARID3A	SMARCAL1	SP100
BX088651.1	KLHL20	SIRT1	TPTE		USP51	DDIT4
MMP7	RNF223	CHEK1	SLC2A10		TRRAP	IFI16
NTF4	ZNF398	EGFR	PDE3A		SPIDR	CASP14
FAM9C	ALG1	TNF	HAS1		CDC25C
VIT	ANKRD12	ABL1	C8orf4		CTC1
SLCO1C1	FAM187A	MYC	NOS2		FBXO31
TUBB8	DIS3L2	MSH2	GJD3		PYCARD
C17orf72	NBPF8	BRCA2	SHPK		GNL1
GNAT1	CLEC18A	MDM2	HSH2D		BAZ1B
CCL8	GBP3	AKT1	CD34		USP47
NDUFA7	SPATS2L	CCND1	GBP5		PRKCD
SMIM9	NEIL2	MUC1	CCR1		TLK2
OR1J4	C3orf62	ATR	IFI6		BCL2
CAMP	KIF1B	CDK1	IFITM1		USP10
GOLGA6L19	SH3RF2	CDKN1A	SRPX2		PML
VLDLR	HAP1	CDK2	ADAM12		TAOK3
IDUA	AMY1A	PCNA	IFI44L		TAOK1
TCF21	FAM161B	MGMT	MX2		RAD18
UGT1A10	ABLIM3	CD44	CA9		CASP2
GOLGA6L2	ATG9B	MIF	BATF2		MCM10
TPTE2	ZNF688	MAPT	OAS1		UBC
SPINK9	TMEM86A	MAPK14	PDE4B		BCL6
TUBB1	HMCN2	E2F1	MX1		FANCL
RNF183	RALGAPA2	TP73	DHRS3		RBBP6
TLDC2	TRAPPC10	MAPK1	KIAA1755		UIMC1
CHST10	CTNNA2	NBN	RAPGEF3		PHLDA3
AC004076.7	DNAI1	H2AX	MEFV		TFDP1
ENDOU	TMEM18	DDB1	FAM20C		CNOT4
TLX1NB	IRF5	HMGA2	FZD10		NFATC2
TMEM212	ABCB7	RAD51	SERPING1		ALKBH5
SIRPB2	DUX4L4	RPS3	XAF1		ZRANB3
CXorf27	TNS3	BAX	ITGB3		ERCC3
KCNJ1	AK8	BLM	ALDOC		INTS3
RBP7	PMFBP1	CTLA4	USP18		RPA1
SYNGR4	FADS2	XPC	PLA2G4D
C2orf54	C3	CXCL12	HGF
PNOC	SLC45A4	WRN	TNFSF12
FGFR3	CNTNAP4	EP300	IFIT1B
CYP19A1	CAPN5	CASP9	SAA1
SFRP1	MATN4	MIR21	OAS3
PRB4	SEC11C	FMR1	SLC12A3
NPM2	BC038455	HMOX1	SERPINE1
MUSTN1	CRACR2A	MRE11	HELZ2
FABP3	ZNF467	MSH6	ZEB2
FGF21	C17orf80	NPM1	TRIM22
NANOG	KIAA1875	HMGB1	PPFIA4
RUNDC3B	COLQ	PRKDC	EFNA3
CXCR6	RND3	FOXM1	DDX60L
KRTAP5-9	VPS39	ERCC1	STAT1
AC002472.13	PIGR	XRCC3	FAM115C
CP	LDHA	CASP3	PDZD4
CFI	PRRX2	MLH1	BNIP3
HFM1	GSDMC	MCL1	JPH3
RENBP	CELF4	MAPK3	C10orf90
TDGF1	CPLX2	APEX1	CCL20
C10orf11	ACY3	BCL2L1	SP110
SRSF12	ARHGAP36	CDKN1B	ANGPTL4
FGR	TMEM207	VCP	PCDH1
PCDHA1	ACTG1	APC	LOX
2024-03-01	KIAA1549	FTO	PLSCR1
PTPRN	MAGEA2B	TP63	MOV10L1
PCDHGB6	MRC2	CUL4A	CCDC71L
ATP2A3	FCAMR	POLB	TLE6
POSTN	ADAR	PSEN1	MECOM
GPT	FBXO18	MEN1	PLIN2
ENKUR	RAPGEFL1	XPA	NIM1K
LRRN3	KIF5C	PTPN11	SIRPA
2024-09-04	ASTN2	AURKA	HLA-B
SPECC1L-ADORA2A	LARGE	SNAI1	IGFBP4
F8A3	MYH14	PARK7	GPR27
KNDC1	MEGF8	OGG1	C1R
SOX15	MGAT4C	CDK9	TGM2
PTPRCAP	LPIN2	RAD9A	HSPA1L
ADAMTS4	LITAF	TNFRSF1A	SPAG4
PCP2	CMTM7	POLH	SMAD9
HVCN1	PAX5	YAP1	ANG
ARHGAP28	ATXN7L1	PLK1	TGFBI
NID1	ATG13	SUMO1	IFIT5
AASS	ABTB2	KDM1A	NRP2
GOLGA8A	FAM229B	TREX1	HLA-F
TMEM190	NFASC	TWIST1	BNIP3L
APLN	SLC8B1	CLU	ETV7
FGF11	AKAP12	GADD45A	STEAP1
FLT4	PGBD1	TP53BP1	ENO2
GPR97	C11orf87	MICA	CXCL2
ESPN	MYBPH	RBX1	ADSSL1
OAS2	USP33	FOXO3	TMTC2
HOGA1	ROPN1B	GRB2	STAT2
AL929472.1	HYDIN	ATRX	TNFAIP2
CASKIN1	VCPIP1	PIK3R1	PRKAR2B
CYP20A1	MTMR11	MUTYH	RFTN1
MATN3	NXNL1	FOXO1	TSPAN1
MB	PODNL1	XIAP	EIF2AK2
MAFA	MOB3A	CBL	P4HA1
RCOR2	PTPRZ1	HSF1	CA12
CD40	FCGBP	POLD1	HOXD9
PCGF6	HIP1	XRCC5	GBP2
C15orf48	SNX29	STK11	XDH
KANK3	FAM156A	TNFRSF1B	TRIM14
HLA-DQB1	GMEB1	TOP2A	STC1
PLAC1	STRA8	BCL2L11	MAGI2
GATA5	ARL3	SNAI2	IGSF10
PPP1R3G	TRIM34	TRIM28	PFKFB4
EPSTI1	NCAPH	STUB1	SH3BGRL2
HEY1	NAAA	PTTG1	ISG15
TNFAIP6	FOXD4L6	RAD50	FARP1
SCN1A	THBS4	TRAF6	UBE2L6
BRDT	GTPBP1	POLK	LAP3
FAM166A	GGCX	UBB	NUB1
IFI27	SLC34A1	RPA2	SYT7
SLITRK6	CFC1	PNKP	ZMYND8
TMEM74B	IKZF2	SOX4	APOL6
RBM11	KIAA0825	IRF3	LRP1
CCR3	CACNA1S	MDM4	KCNMB3
TNFRSF14	DMBT1	CCNB1	INHBA
CFH	CLTCL1	IKBKG	PNPT1
FGL1	LOC79999	BTG2	TNFAIP3
S100P	MED6	CHRNA4	SERPINA1
STEAP2	FRMD4B	FZR1	IFIT3
CYS1	LRRC61	BID	CDK18
KCNJ2	SYNE1	FANCD2	BST2
PGF	HOXB3	UBE2D3	MLKL
IL2RG	NOC4L	SFN	TNFRSF11B
GRIN2B	ATP8B1	EPHA2	ZBTB46
ZBED1	VIL1	ERCC6
C1S	PDE4DIP	MUS81
ZMAT1	SV2A	ATF2
AC021218.2	KCTD19	LYN
DNAH11	MYBPC1	UBE2B
REC8	CACNA1A	YY1
IL1A	EMC2	ERCC4
SAA2	TNKS	CUL4B
AKAP3	WDR72	BAK1
IL32	ANKRD46	SMC1A
RP11-468E2.4	TERT	UHRF1
GJB7	FAT2	DDB2
CLDN7	ZC3H6	BCL3
IRAK1BP1	MMP24	CD74
LRG1	OBSCN	CLOCK
MME	ZFR2	UNG
RARRES1	FAT4	FANCA
IFI35	QRFP	SGK1
KCNH5	PPIE	TOPBP1
IRF9	ASL	BAD
AOC3	PRX	DDIT3
IGFBP7	TMEM119	BRD4
KLHDC7B	ZNF827	CBX5
ARVCF	COL13A1	HIPK2
ZFP2	FLYWCH1	NEDD4
RP11-47I22.3	UNKL	TAF1
GCNT4	TRMT5	RTEL1
PARP10	DNAH2	ACKR3
ZNF480	GOLGA6L3	WNT1
SYTL5	SHROOM4	HUS1
B4GALNT4	ZFP64	XRCC4
NAMPTL	ARFGEF3	HNRNPK
IFIT1	DAPK1	POLA1
PCDHB10	MYH7	CCAR2
C9orf169	CDH5	PRMT1
TMEM45A	COG2	KAT5
CLEC2B	HSPD1	USP1
BIRC3	GLG1	UPF1
PTX3	IL17REL	ZMPSTE24
SNAP25	RABIF	CLSPN
ODF3B	DEPTOR	RAD17
PARP14	USP35	BARD1
SIRPB1	PCDHB8	UBE2N
SERPINB10	C19orf44	RECQL4
TMEM140	GALNS	LIG1
PTPLAD2	SLC28A1	FANCC
MMP13	RGS3	XRCC2
CHI3L1	C11orf85	COPS5
P2RY6	NLRP13	APAF1
PARP12	SPATA31C2	PMAIP1
SNCAIP	EFNB2	RBBP8
C7orf63	KIAA0754	UBR5
NAMPT	CIB4	DYRK1A
KRBA2	TCN2	RUVBL1
CTSS	KDM5B	NOP53
KDM7A	CD4	NUDT1
AC104841.2	EIF3G	NONO
SHISA2	NLRC5	NKX3-1
SLC2A12	CXorf51A	EXO1
DDX60	TPBG	DTL
CSF1	PAGE3	MSX1
ADAMTS10	PKD1L3	RUVBL2
LIPH	OBP2A	CSNK1E
CMPK2	TIAF1	HIC1
CASP1	PTPN3	POLI
KLHDC1	UNC13B	MCM7
RNF144B	FAM151A	RAD51C
FAM109B	CDAN1	PPM1D
TAP1	C5orf63	MSH3
CMTM3	ARHGAP6	RFC5
CRABP2	ZNF490	TIMELESS
C19orf66	AC022532.1	DDX5
ZBED6CL	OPA3	LIG4
LAMP3	NBPF10	CBX3
TYMP	CDH12	DHX9
C10ORF68	GATSL1	BRIP1
GPR150	AK097370	HTRA2
PI3	CECR1	RAD1
FAP	TIAM2	RBL2
ADAMTSL4	SEMA4B	FANCG
CXCL3	ORAI2	EYA4
ARRDC3	HLA-C	TDP1
FANK1	ZCCHC18	USP28
NRXN1	RIMS3	CDC5L
ZNF518B	VPS72	APBB1
MT2A	RPRD2	RECQL
GBP1	HSFX2	IKBKE
IL1B	OR4F29	TIGAR
TMEM145	LYPD6	RRM2B
SLFN5	CHDH	MAPKAPK2
ZSWIM4	ARMC9	POLE
FAM26F	SLC29A3	SSRP1
EFCAB13	RAB42	CBX1
MT1F	SEZ6L	TPT1
FOXF1	HOXB6	WRAP53
HAS2	C19orf38	RAD52
SPHK1	NKD1	RPS27A
IFI44	HDAC5	MDC1
NRIP1	POU2F3	NPAS2
H1F0	PALM2-AKAP2	MYO6
C4orf3	AKTIP	SMG1
LMO2	TBX6	SLX4
GAL3ST4	RSPH6A	BRCC3
LIF	FN1	RNF8
B4GALNT3	KCNMA1	SMC3
VEGFA	OPN4	BACH1
SAT1	SCN5A	CARM1
IFIH1	SLC35E2B	CRY1
CCR4	STOX2	GTF2H1
DDC8	ASTN1	OTUB1
ZNF234	PTK2B	PSMD10
KCTD11	DNAAF1	ING4
DFNB59	ABHD6	SUV39H1
ATP8B4	NKAIN4	PPP5C
PELI2	PAX2	SFRP2
ZNF483	EXOC3L2	RAD51B
IL15RA	SCRN3	E2F4
ERRFI1	ITPKB	CHD1L
FAM221A	PPME1	POLQ
PLOD2	NCOA2	BCCIP
SLC6A15	PLVAP	DNAJA1
PSMB9	ZNF331	PLAGL1
NES	FAM184B	ZBTB7A
FOXA1	ELN	FOXO4
GDPD1	GNAS	RECQL5
ANO7	TMC5	MBD4
TCP11L2	TENM1	IGHMBP2
SLCO4A1	CEP350	NIPBL
MLLT11	ABHD14B	PEA15
GAREM	DBH	UBA1
TRIM38	AMOT	NCOA6
SPINK13	TMEM8A	BCL2A1
TRIM21	TRIM43	CHAF1A
HMHA1	FYCO1	FGF10
STC2	RPTN	TOPORS
STON1	SEMA4D	PLA2R1
NAT14	TLCD2	UBE2V2
BTBD8	N4BP1	RFC3
CPS1	OR5L1	POLD3
CSGALNACT1	TSHZ3	MPG
C3orf67	FRMPD3	BAG6
PLXNC1	TSPAN5	CDKN2D
FAM227B	DNAH5	FBH1
TRANK1	CCDC66	RFC1
ZNF395	SLIT1	UBA52
C1orf106	NUAK2	BCL2L2
TRIM56	DNMT3L	RAD23B
ID1	MIOX	EYA1
CHAC1	CNNM1	MCRS1
IL8	FAM157B	NEK1
DHX58	HEATR3	ACTL6A
HK2	PRSS54	PIAS4
GPR39	ZFYVE26	SKIL
	OXA1L	PLK3
	C19orf31	APTX
	OTUD7A	UCHL5
	ZNF619	EYA2
	AC121757.1	SETD7
	PCYT1B	BCL2L12
	PAPPA2	UBE2T
	REXO1L1P	IER3
	HDX	INO80
	CATSPER1	KMT5A
	RGS7	UVRAG
	PRSS27	BABAM2
	ZBED8	ING2
	P2RX5	DDX39B
	GPR144	ASF1A
	MUC2	RNF168
	VGLL4	DOT1L
	TMPRSS6	VAV3
	KATNAL1	DDX11
	RD3	PLK2
	ANTXR2	EIF2AK4
	RGN	LIG3
	SAP18	SETX
	TTC12	PARP2
	EBI3	MNAT1
	TERF2	RAD51D
	SERTAD1	RPL26
	GOLGA6B	RPA3
	BBX	HMGB2
	RAB3IP	KIN
	FAM170A	CIB1
	DPYSL4	CGAS
	ZNF415	SESN2
	LRP4	GTF2H4
	TTLL9	EMSY
	MUC12	RCOR1
	NLE1	MMS19
	CITED1	NUPR1
	C1orf50	ZC3H12A
	DHH	PRPF19
	GAL3ST3	WDHD1
	GOLGA8M	RFC4
	KIFAP3	MAPK12
	CD101	GIGYF2
	RBM43	RAD54L
	MORN1	UBE2A
	VPS16	ALKBH3
	ADAMTS9	ASH2L
	ZFAND6	TAF9
	OSBPL8	HERC2
	TIFA	SUPT16H
	CPNE5	PARP4
	ISPD	CHAF1B
	NDRG4	PARG
	MEGF6	CETN2
	LDHD	MAD2L2
	CFAP44	PCLAF
	CFAP54	PPP1R15A
	MB21D2	TRIM32
	NCAM1	RBM14
	SRCIN1	CDC14B
	CREB3L2	DYRK2
	GPR61	ATRIP
	POMGNT2	NFATC4
	DAB1	COPS3
	ENTPD6	SNW1
	MTCH1	RBBP5
	YPEL1	KIF22
	SLC37A2	ERCC8
	TNNI1	CNOT7
	HP	SPRED1
	CETP	COPS6
	CCDC80	ALKBH1
	DMBX1	RFC2
	TREH	PDS5B
	CACNA1E	COPS2
	GGH	RIF1
	RFPL2	FANCF
	IGF2BP2	RFWD3
	USP54	UBE2V1
	ZCWPW1	WDR48
	DNM3	POLD2
	UQCR11	TREX2
	NRBF2	POLG2
	MAGEA2	FAN1
	CWC25	TANK
	FAM120AOS	EME1
	FAM186B	BCLAF1
	RPH3A	AATF
	DNAJC1	SMYD2
	UNC5B	BCL2L10
	SBK1	NABP2
	CNGB1	E2F7
	IREB2	PSME4
	C1orf63	SMCHD1
	TTN	GTF2H3
	PAN3	COPS8
	TBC1D26	BABAM1
	COL4A1	CENPS
	DNAAF3	PDS5A
	STRA6	DMAP1
	ZNF574	PAXIP1
	PARP6	FBXO5
	ITGAD	CNOT1
	TMC7	ATAD5
	CD163	NUAK1
	WDR93	UBE2E2
	DUSP9	CRADD
	CDCP1	PIF1
	ZNF662	ANKRD1
	NUDCD3	ABRAXAS1
	TRPC6	FBXO6
	RUSC2	PPP1R10
	PHF21B	PIDD1
	SNX22	BATF
	MAST1	RPS6KA6
	GSE1	GPS1
	ACBD4	DNA2
	RP11-347C12.3	MAP3K20
	P2RY8	SIRT4
	TRIM66	RAD51AP1
	KCNJ12	RGCC
	LOC100288142	COPS4
	ADAMTSL2	CEP164
	PLCXD2	WRNIP1
	KCNE1	WAC
	FST	MNDA
	SESTD1	SLFN11
	TESPA1	METTL3
	GPLD1	MCM8
	METTL8	TFAP4
	SLTM	RBM17
	ZFYVE28	CDK5RAP3
	TBC1D8B	ETAA1
	PCDHA12	POLE2
	CBFA2T2	PARP3
	RUNX1	HINFP
	RNF112	CDK3
	GNAL	UBE2W
	FAM171A1	THOC1
	ALOXE3	CEP63
	SSPO	POLD4
	CHRNA2	TLK1
	SLC6A18	PTTG1IP
	ARHGAP10	TICRR
	AL360004.1	PHF1
	OR13C2	MASTL
	ZDHHC4	MACROD1
	RAB9B	MCTS1
	ASGR1	NFRKB
	NUP210L	ALKBH2
	PRR34	SPRED2
	EML6	ZNF385A
	VWA3A	JMY
	IRF6	CBX8
	IFNGR1	SHPRH
	NAV3	STK33
	KCNAB1	CNOT8
	MBD5	RPS27L
	JAK3	ZMAT3
	SLC22A6	TEX15
	NBR1	TRIAP1
	CCL28	MORF4L2
	ST7	TAOK2
	SRGAP2B	UBA7
	CRHR1	RINT1
	TSNAXIP1	CFAP410
	ERBB2	EEF1E1
	HSPA12A	GTSE1
	VWA7	COPS7A
	MTURN	MAPK15
	C2CD4C	BRSK1
	SEC14L5	CDKN2AIP
	FIBCD1	CEBPG
	OR5P3	MACROD2
	ZNF488	CIDEB
	TEX35	NEK4
	DOCK3	FBXO4
	TULP1	SPDYA
	NUGGC	E2F8
	MIPEP	APLF
	CHRM5	TNKS1BP1
	RGS16	RMI2
	SMCR8	MCM9
	TTLL4	MARCHF7
	SLC6A14	ZBTB38
	RXRA	CNOT6
	PTK6	FMN2
	PTCH1	CNOT3
	DCP1A	BOK
	NFAM1	TFDP2
	KIZ	HELB
	CYB5RL	CRIP1
	AC007952.6	HIPK1
	STARD13	USP16
	LMAN2L	ANKLE1
	HUWE1	MOAP1
	CRYAB	USP3
	CLIP4	RNASEH2B
	AKAP9	BRAT1
	OARD1	TFPT
	AF035281	ZBTB18
	NDNF	CCNK
	SLC37A1	FOXN3
	CAMKV	SPRTN
	CROT	CNOT2
	AK055856	ASCC3
	IQCD	ZBTB1
	FAM168A	PARPBP
	SYT15	ATMIN
	RNF39	SMC5
	ZNF18	CINP
	STK36	INIP
	IER2	CNOT9
	PGA5	BOD1L1
	KMT2C	NSMCE4A
	AKT3	IMMP2L
	HK1	TFDP3
	TACC2	RAD9B
	CACNA1G	ENDOV
	BCO2	WDR76
	AC137056.1	EID3
	REST	SYCP1
	ATP9A	MRPS26
	KCNS1	RNF113A
	MADD	ACTR8
	OR4D10	COPS7B
	C1QTNF6	MRPS9
	LUZP1	PCBP4
	SDHD	SLF2
	STARD8	FEM1B
	PLD2	TIPIN
	IL12RB1	MRPS35
	NUP50	STXBP4
	RIBC1	DYRK3
	DGAT2	MRNIP
	CPNE2	SYF2
	BAZ1A	NABP1
	KIAA1549L	NEK11
	RRP15	EPC2
	RGAG4	MGME1
	KIF17	RPAIN
	PFDN4	SHLD2
	ZNF726	MRPS11
	RNF157	MAEL
	FBXW9	EYA3
	DIEXF	FBXO45
	HPGDS	ZNF652
	FHAD1	INO80B
	TMEM174	ZBTB4
	ZNF705B	PAGR1
	AX747988	CNOT6L
	PPOX	RBM24
	ZG16	EEPD1
	CSPP1	DONSON
	TBC1D10A	FAAP20
	RP13-512J5.1	ARMT1
	PTPRJ	NSMCE3
	AC187652.1	SLX1A
	OR2A42	TIPRL
	WHSC1L1	ASCC1
	KCNQ1	POLE3
	CAMK2A	CHCHD6
	FGL2	INTS7
	CDH23	RHNO1
	LIMA1	CNOT10
	RCN3	INO80D
	HAVCR1	INO80E
	CBLN3	ELL3
	CEP57L1	DDIAS
	DYSF	PAXX
	CCDC136	ALKBH8
	GGT7	SHLD1
	MDGA1	TAF9B
	LIMK2	TTC5
	TMEM191B	SLF1
	RRAD	NSMCE1
	GNL3L	ZBTB40
	TMEM52B	FNIP2
	SRGAP3	SUSD6
	NCLN	INO80C
	MAP7D1	PWWP3A
	C4B	SLX1B
	MYLK	ASCC2
	EBF4	EME2
	CDK10	HPF1
	RAB6B	HUS1B
	FAM179A	ALKBH7
	FPR1	CDIP1
	OSM	SPATA18
	MT1G	SHISA5
	PDXK	RNF169
	CDC42EP3	PYHIN1
	OPTC	ZDHHC16
	PPFIBP2	SPATA22
	HTR1D	TMEM109
	GOLGA6L1	AEN
	ADORA1	ZBTB5
	C21orf128	CNOT11
	SLC35F5	GML
	ALAD	UBE2U
	SEMA4C	SHLD3
	FCHSD2	USP45
	TSC1	ASTE1
	SNRNP200	TEX12
	ZNF605	ZBTB42
	SOHLH1	TMEM161A
	CELF5	NACC2
	RILPL1	C9orf116
	MARVELD3	ZNF830
	SLC25A35	YJU2
	TTC23	ZBTB3
	SLC6A8	AUNIP
	LYZL4	ZBTB47
	NOL9	CCDC13
	FOXD4L3	ZNF771
	REXO1L1	NUPR2
	OR1N2
	SNUPN
	ELMO2
	CYFIP2
	SLC22A14
	CCDC88C
	CACNA1B
	ZNF397
	PPARGC1A
	HSD17B11
	CCL17
	PSMD7
	CCDC40
	HERC6
	APOL3
	LRRTM2
	TLDC1
	NFKB2
	PLAT
	RHOG
	ANXA6
	TBC1D22A
	GRIP1
	PDZD3
	SLC47A1
	DALRD3
	SNRPN
	FGA
	RNF25
	COL4A6
	MOBP
	LMF1
	RNF213
	C9orf50
	CSF2RB
	SMOC2
	HPS1
	FOXA3
	TCAF2
	CBR1
	AKR1C2
	PHLPP1
	ZNF705A
	SLC46A1
	ABO
	WFDC1
	RIOK3
	SLC6A17
	NBPF12
	BDP1
	KMT2E
	PCDHGA11
	IL12B
	ZNF865
	EFNA4
	DCST2
	CCDC74B
	KRTAP2-4
	PSD3
	MOGAT3
	PAQR8
	SYTL3
	TRIM35
	CATSPER2
	ACOT9
	CACNG6
	FAM71B
	SMDT1
	TMIE
	AGBL5
	CASZ1
	MRPS18C
	ADGRA2
	PRG4
	AC137932.1
	LDB3
	GYS1
	HIST1H3A
	ANKRD6
	CTD-3088G3.8
	NPNT
	THEMIS2
	HCN3
	BTN2A1
	ATP1B1
	LZTS3
	WWC3
	RASSF9
	STAG3
	MICAL3
	ATP1A1
	JAM2
	CHRDL1
	TXNIP
	ANO3
	ACTR3C
	MID2
	DGKD
	CHFR
	A2M
	DDR2
	GTF2A1
	AP000695.1
	GDPD4
	SORBS1
	FUT1
	TM4SF18
	TRPC7
	TMEM92
	NEU1
	PGBD5
	CPSF4L
	PCDHGC3
	TRIM49
	ROCK1
	CCL24
	RP11-467N20.5
	SEC63
	RHOXF2B
	ACSM6
	TTC25
	SHC2
	UBN1
	P4HA2
	DBF4
	OXTR
	AC020907.1
	TET1
	ZNF135
	TBC1D24
	OR1L6
	INPP5B
	CCR9
	USP27X
	RFX2
	ZIC1
	NCAPG2
	ABCC12
	PLEKHM3
	LCN6
	ETNK2
	DRC1
	AKNA
	PIWIL1
	PREX1
	BRF2
	CHST5
	KIAA1407
	C2orf47
	BUB1
	KEL
	SMIM5
	TNFSF4
	EMID1
	TARBP1
	KRT71
	RPS6KA2
	GSTT2B
	ADRA1A
	MUC16
	NSDHL
	LRFN3
	ABCA3
	EPPIN-WFDC6
	ZNF667
	COL4A5
	COL9A3
	C17orf51
	HPCAL4
	SDE2
	PRKX
	SNAP23
	ABCC2
	FGD5
	XKR8
	HAPLN4
	THEGL
	ANGPTL2
	PTPRB
	GPR143
	NEK6
	IPO5
	LGMN
	ESAM
	PALB2
	KRT27
	HERC5
	TMOD1
	SLPI
	IFI27L1
	GREM1
	TNS1
	DARS
	SULT6B1
	PALM2
	COL4A2
	C1orf186
	PFKP
	PRPF3
	GAL3ST1
	CBFA2T3
	C9orf64
	CHD6
	TRPM2
	MYO1D
	P2RY2
	LEP
	NPIPA3
	BX648961
	TMEM8B
	CAPN14
	FLVCR2
	WHAMM
	RELB
	FAM96A
	GCDH
	CLEC18C
	GPR153
	CES1
	RECK
	UNC93A
	DIAPH2
	FAM131C
	LRRC3DN
	GAPDH
	CIB2
	HTRA3
	ERICH2
	WSB2
	ACACB
	FAM167A
	TRIM43B
	ZNF286B
	ATP11A
	TTLL13
	PRADC1
	KRT15
	IL23R
	CAMK2G
	TCEAL3
	LOC100129697
	GOLGA1
	WDR86
	RP1-32I10.10
	OTOG
	THAP2
	MAD2L1BP
	ETFDH
	CELF3
	AP2A2
	AIF1L
	TM6SF1
	EFCAB6
	OR2AP1
	ALAS2
	SPTBN4
	ADGRG3
	PARVG
	MYO18B
	PLIN5
	PEX5L
	TTLL6
	ACOT7
	GKN2
	SLC6A13
	ZNF862
	IL4R
	MYH7B
	SLC22A18AS
	BET1
	ADGRE2
	AFMID
	LRP1B
	ANKZF1
	EXOC4
	MAGEA11
	HS1BP3
	ARID4B
	TAS2R5
	CHRDL2
	SLX4IP
	ZNF773
	NAT9
	TFAM
	NT5DC1
	TAL1
	PDE4C
	FBLN7
	TFEB
	NRF1
	NBEA
	APOL2
	NTSR1
	SKOR1
	GTPBP10
	KLF12
	CDH22
	GOLGA6D
	GLYCTK
	TTC28
	IFFO1
	SLC35E2
	RP11-345J4.3
	DIP2C
	TCF7L1
	NRG1
	BFSP1
	MALRD1
	CNNM2
	DENND5B
	KIAA0430
	LSM8
	SLC9A5
	PEX11B
	ZNF790
	SLC5A10
	MYT1L
	CNIH3
	MS4A1
	TRPM6
	DDX58
	PPARD
	ADAMTS15
	CEP104
	KCNN3
	TK2
	TAS2R9
	SPDYE3
	DOPEY2
	CEL
	TBX1
	DESI2
	RNF207
	ULK1
	BEST4
	RP11-167N24.6
	TCP11X2
	LOC389602
	ZKSCAN7
	OLFML2B
	KCNH4
	MXI1
	BTRC
	IWS1
	GAGE8
	YEATS2
	C1orf147
	C7orf31
	STARD9
	C5orf56
	HFE2
	SMC1B
	TNNT3
	USP2
	CHD7
	DGKK
	DPP3
	CMIP
	ATP8B2
	FAM162A
	PFKFB3
	FMNL1
	C5AR1
	SLITRK4
	WIPI1
	MYO7A
	C10orf54
	THRA
	ZNF438
	ZNF44
	CCDC64
	SRRM4
	TRAF1
	IFT52
	MESP1
	PAM
	OPRL1
	IGDCC4
	ENDOD1
	RNF144A
	RSF1
	UBE2S
	RBM4
	CWF19L2
	IFNA13
	FAM122C
	SLC37A4
	BTN2A2
	NBPF14
	MYRF
	COL11A1
	KIF20B
	ZEB1
	MYOZ2
	MAGEA1
	FUT8
	TAS2R41
	EGR3
	GRIK3
	USP4
	PAK3
	DLK1
	TCAF1
	VDAC1
	ACAD11
	GOLGA8J
	ZNF19
	MLEC
	ITGB7
	ARID4A
	RRP1B
	BGN
	AZIN2
	PPP1R3E
	STRADB
	ESYT2
	KIAA1328
	FAM71F1
	MSL3
	SLC13A2
	POLR3B
	DTNA
	FAM13A
	OR2AE1
	OR51B5
	CAMKK1
	PDGFRB
	NEB
	GREB1L
	TMEM159
	AK7
	TEX9
	KIAA2026
	ABCF2
	GRIN3B
	MTCL1
	BRD1
	MITF
	ACTN3
	PRKCG
	FRG1
	RNF166
	AC129492.6
	SLC25A41
	KCNT1
	PSEN2
	SPEN
	CABYR
	DEFB103B
	ATP6V1E1
	TTC30B
	CD38
	GRIK1-AS2
	C9orf3
	LRRC71
	TRIOBP
	MYO18A
	LTBP2
	ZDHHC9
	LPA
	SEMA3F
	ZNF705D
	DOCK2
	ZNF836
	CABIN1
	NHLRC3
	USP25
	CREB3L3
	TXNDC16
	GATSL2
	NOX1
	TIAM1
	MRM1
	SSX4B
	EIF2D
	CHRNB2
	CYP1A1
	SSC4D
	GOLGA6L22
	MECP2
	KCND1
	ZCCHC17
	GTPBP4
	PARS2
	MCMBP
	PHACTR4
	SLC25A19
	SLC6A19
	CEMIP
	UNC93B1
	LAMA1
	CENPE
	ANKRD24
	CACNA2D2
	PPIG
	ZSCAN20
	CYBB
	UGGT2
	AX748249
	PRRX1
	ADAMTS2
	KIAA0513
	KSR2
	SMAD3
	KCTD12
	MID1
	FECH
	PCDHGA12
	KLF11
	OR2A2
	CDH15
	SCN11A
	CUX1
	MLST8
	UGT1A4
	MYO15A
	VWF
	LINC01100
	ERGIC1
	STMN3
	GPR32
	CBX2
	PHKA2
	DIRAS1
	METTL21B
	PRRG2
	BMP8B
	APCDD1L
	OLFML1
	DQ583205
	TACR2
	METTL7A
	PLXND1
	ZNF184
	TECPR2
	CPSF1
	ZNF609
	FAM47C
	ZNF121
	GALNT4
	AQP2
	PDE8B
	COL20A1
	SEMA3G
	CES3
	DNAH10OS
	SPG7
	RAX2
	IFT88
	TFEC
	USF1
	ADAM19
	PNPLA7
	LINGO1
	DPEP3
	MYO5C
	APOM
	SH3KBP1
	SPATA9
	GALNT18
	EVA1C
	DZIP1L
	SPECC1L
	LOC100130370
	CDH8
	OPN1MW
	PRKCB
	DLX6
	MLLT3
	ADGRV1
	CACNG8
	C12orf50
	MYT1
	USP31
	DISC1
	TENM2
	ACVR2A
	GAB3
	ABCB9
	CLCN1
	NUP93
	DNPEP
	SLC25A53
	CNTD1
	ADCYAP1
	DNAH17
	FCHSD1
	NRK
	ZDHHC11
	OR2L2
	RP2
	PLEKHM1
	VHLL
	G0S2
	MROH5
	TBRG1
	NPEPL1
	MTIF2
	CCM2L
	GINS2
	PGK1
	CETN3
	FAM46B
	PDK3
	FAM65C
	TMUB2
	ADAM21
	PACS1
	ZKSCAN2
	MS4A3
	EFCAB8
	APOF
	CASK
	SRP19
	TNNI2
	SNTA1
	MRI1
	PLCH1
	P3H3
	RNASEL
	PABPC5
	AC007952.1
	GTF2IRD2B
	AK056490
	DAG1
	GOLGA6A
	PDE2A
	TMEM185A
	WNT11
	MFSD4
	STMND1
	CA5A
	MICAL2
	SEC31B
	TBX5
	AACS
	HPD
	NYNRIN
	ASPA
	CDH18
	BAHD1
	LRRC36
	PRKAG2
	ANKRD18B
	FAM25G
	EDC3
	LPAR1
	CDH3
	GNA15
	TYROBP
	SERPINB1
	MPDZ
	PCDHB12
	CLEC4D
	PTPRH
	RP11-166B2.1
	MXRA7
	LRRC48
	OR7E24
	GOLGA4
	VSTM2L
	IGLON5
	HOXB13
	TMC3
	TMEM220
	IZUMO1
	ZNF571
	GFY
	UBE2I
	CNP
	TNFRSF13B
	C4A
	NKX2-8
	PCDH11X
	GOLGA6C
	EPN1
	KCNJ9
	CARD16
	RAB8B
	CEP128
	KCNS3
	CEP120
	AXIN2
	KCNJ14
	HIVEP1
	CMBL
	CFAP74
	CASP8AP2
	PDE4D
	SLC5A4
	HIBADH
	STYK1
	WFDC5
	PLTP
	GRIP2
	SGK2
	GPER1
	NEURL3
	PLD5
	EPN2
	FAM131A
	MLPH
	RYR2
	LRRC23
	GSDMB
	LRCH3
	SPAG6
	SLC22A17
	ISX
	SEL1L3
	SOCS5
	SERPINC1
	SNED1
	AAGAB
	GPATCH8
	AGTR1
	ALOX15
	JAKMIP2
	ZC3H12D
	STAT6
	LHX4
	GUSB
	GLYAT
	TMEM72
	EFHC2
	SLC6A5
	EXOC3L1
	TCEAL2
	PDP2
	AK308309
	ZNF558
	VPS36
	PRICKLE4
	ZNF202
	OMP
	ANKRD18A
	DNAJC22
	SORL1
	FAH
	LMTK2
	MID1IP1
	DERA
	VPS52
	SIM2
	VSIG8
	TMEM235
	PLEKHG4B
	PHF11
	SLC25A51
	NTRK1
	C14orf180
	SPEF2
	QRSL1
	ZNF337
	GPI
	SEC61A1
	CIITA
	NFKBIE
	ACAD9
	C1orf228
	ADAM23
	JTB
	COLGALT2
	SYTL4
	ZCCHC9
	DOK3
	AMOTL1
	RALGAPA1
	ZNF789
	TBX15
	SRPK3
	CIB3
	ZBED9
	AGBL2
	FMNL3
	CEACAM18
	AKR1C3
	ZSCAN22
	IGFBP3
	C2orf81
	SLC6A3
	AX747756
	MAP6
	TTLL5
	SFMBT2
	CBLB
	ZMYM1
	COL22A1
	MGAT5
	NAA11
	SLC22A13
	ADAM33
	RNF31
	GLP2R
	TGFBR3
