# Supplementary material for: NSUN6-mediated 5-methylcytosine modification of NDRG1 mRNA promotes radioresistance in cervical cancer
Source: Mol Cancer. 2024 Jul 5;23:139. doi: 10.1186/s12943-024-02055-2 (PMC11225205; doi:10.1186/s12943-024-02055-2)
Supplement: Supplementary file 8 — Supplementary Material 8 [file 12943_2024_2055_MOESM8_ESM.xlsx]

## Sheet: Sheet1
sample ID	age	tumor size (cm)	parametrial extension (1, +；0, -）	LNM (1, +;0, -)	FGIO 2018	pathology (1, squamous cell carcinoma)	recurrence (1, recurrent; 0, no recurrence)	recurrence-free survival (Days）	recurrence site
R1	54	7	1	1	3	1	1	0	cervix
R2	54	4	1	0	2	1	1	28	uterus; vagina
R3	47	5	1	1	4	1	1	26	Retroperitoneal lymph nodes
R4	49	6	1	0	3	1	1	23	cervix
R5	50	4	1	0	2	1	1	27	cervix
R6	53	6	1	1	3	1	1	131	cervix
R7	60	5.4	0	0	2	1	1	53	Retroperitoneal lymph nodes
R8	59	7	1	1	4	1	1	110	cervix
R9	64	5.5	1	1	3	1	1	62	inguinal lymph nodes
R10	46	3.3	1	0	2	1	1	77	cervix
R11	51	4.6	0	1	3	1	1	45	vagina
R12	47	6	1	0	3	1	1	0	cervix
R13	54	3.4	1	1	3	1	1	124	pelvic lymph nodes
R14	71	3	1	1	3	1	1	76	pelvic lymph nodes
R15	43	3	1	1	3	1	1	173	pelvic lymph nodes
R16	47	5	1	0	3	1	1	104	cervix
R17	65	5	1	0	2	1	1	60	pelvic lymph nodes
R18	58	5	1	0	4	1	1	42	cervix
R19	54	5.7	1	0	4	1	1	61	cervix
R20	49	4	0	1	4	1	1	0	pyriformis muscle
R21	65	6	1	0	4	1	1	0	cervix
							mean recurrenc-free survival	58.1905
S1	54	3.5	1	1	3	1	0	/
S2	60	6.1	1	1	4	1	0	/
S3	67	5.5	1	0	2	1	0	/
S4	45	6	1	0	4	1	0	/
S5	63	6.7	1	1	3	1	0	/
S6	69	3	1	0	2	1	0	/
S7	43	7.2	1	0	2	1	0	/
S8	62	3	1	0	2	1	0	/
S9	47	4	1	1	3	1	0	/
S10	64	5	1	1	4	1	0	/
S11	67	3	1	0	2	1	0	/
S12	53	4.6	1	1	3	1	0	/
S13	67	3	1	0	3	1	0	/
S14	48	5.4	0	1	3	1	0	/
S15	52	4.8	1	1	4	1	0	/
S16	53	7	1	0	3	1	0	/
S17	56	4	1	1	3	1	0	/
S18	46	4	1	1	3	1	0	/
S19	50	6.7	1	1	3	1	0	/
S20	55	4.5	1	0	4	1	0	/
S21	56	8.3	1	1	3	1	0	/
